# Supplementary material for: SMARCA4 Mutations in Gastroesophageal Adenocarcinoma: An Observational Study via a Next-Generation Sequencing Panel
Source: Cancers (Basel). 2024 Mar 27;16(7):1300. doi: 10.3390/cancers16071300 (PMC11010836; doi:10.3390/cancers16071300)
Supplement: Supplementary file 1 [file cancers-16-01300-s001.zip]

Archive with 1 entries (1 files):
- cancers-2895710-supplementary.pdf
